# Supplementary material for: Sevoflurane ameliorates cerebral ischemia–reperfusion injury by modulating mitochondrial dynamics and attenuating apoptosis via Shh-YAP1 signaling pathway
Source: Mol Brain. 2026 May 21;19:57. doi: 10.1186/s13041-026-01312-3 (PMC13371202; doi:10.1186/s13041-026-01312-3)
Supplement: Supplementary file 1 — Supplementary Material 1 [file 13041_2026_1312_MOESM1_ESM.xlsx]

## Sheet: Sheet1
Figure 3										shh							gli1
		Clecaspase3																						Caspase9							Bax								Bcl2
sham	47232.1	51670.7	71812.1	10850.8	17742.2	12462		sham	34574.8	41212.5	47904.8	72288.1	64015.9	51861.8	1	13261.2	15861.3	10258.6	22274.8	22568.3	11212.5		15749.1	20307.9	18569.6	11481.8	17562.6	22927.1		sham	18936.9	24533.4	21210.6	24136.6	25596.3	33410.3		sham	58919.6	72618.2	57384.7	49855.8	50478.5	67011.5
IR	155729	217971	196361	64742	48590.2	42507.8		IR	86603.2	102040	105727	128810	143094	88530.5	2	30914.6	38830.8	25612.2	33239.1	43690.4	52040.3		52150.4	64534.7	58326	46064.7	47887.6	52430		IR	93816.6	116624	108900	78874.8	60283	114712		IR	9243.2	6338.69	14499.3	6869.03	16249	17824.3
SPC	84571	107292	136874	249898	352108	27651		SPC	116981	132284	142540	184027	161880	158225	3	73861	67875.4	68312.1	50482.5	65206.5	82284.9		31936.1	42014.9	38763.5	27890	25954.4	41201.2		SPC	39711.2	33873.5	32569.8	33578.1	42506.8	58084.5		SPC	19001.4	25227.8	36791.4	34728.3	24709.7	32895
		Procaspase3								GAPDH
sham	125837	135501	152927	15654.5	16220.7	22423		sham	46248.9	46670.1	47375.2	46007.5	43277.5	42371.6		46248.9	46670.1	47375.2	46007.5	43277.5	42371.6		46248.9	46670.1	47375.2	46007.5	43277.5	42371.6			46248.9	46670.1	47375.2	46007.5	43277.5	42371.6			46248.9	46670.1	47375.2	46007.5	43277.5	42371.6
IR	107941	156092	111229	23925.6	22646	19033.7		IR	46194.8	49722.1	48241.7	49217.6	46389.2	47284.2		46194.8	49722.1	48241.7	49217.6	46389.2	47284.2		46194.8	49722.1	48241.7	49217.6	46389.2	47284.2			46194.8	49722.1	48241.7	49217.6	46389.2	47284.2			46194.8	49722.1	48241.7	49217.6	46389.2	47284.2
SPC	116002	137010	148377	181870	184545	19669.2		SPC	42954.3	48134.9	41645.5	41002.5	39946.4	46453.9		42954.3	48134.9	41645.5	41002.5	39946.4	46453.9		42954.3	48134.9	41645.5	41002.5	39946.4	46453.9			42954.3	48134.9	41645.5	41002.5	39946.4	46453.9			42954.3	48134.9	41645.5	41002.5	39946.4	46453.9
	0.375344	0.38133	0.469584	0.693139	1.0938	0.555771			0.747581	0.88306	1.01118	1.57122	1.4792	1.22398		0.286735	0.339859	0.21654	0.484155	0.52148	0.264624		0.340528	0.435137	0.391969	0.249563	0.405814	0.541097			0.409457	0.525677	0.447716	0.524624	0.591446	0.788506			1.27397	1.55599	1.21128	1.08364	1.16639	1.58152
	1.44272	1.39642	1.76538	2.70597	2.14564	2.23329			1.87474	2.05221	2.19161	2.61715	3.08464	1.8723		0.669222	0.780958	0.530914	0.67535	0.941823	1.10059		1.12892	1.29791	1.20904	0.935939	1.0323	1.10883			2.03089	2.34553	2.25738	1.60257	1.2995	2.42601			0.200092	0.127482	0.300555	0.139564	0.350275	0.376961
	0.729048	0.783097	0.922475	1.37405	1.90798	1.4058			2.72338	2.7482	3.42269	4.48818	4.05243	3.40607		1.71953	1.41011	1.64032	1.2312	1.63235	1.77132		0.743491	0.872858	0.930796	0.680201	0.64973	0.886927			0.924499	0.70372	0.782072	0.818927	1.06409	1.25037			0.442364	0.524106	0.883443	0.84698	0.61857	0.708122
Figure 4
	92256.8	121166	134829					274521	0.336065	0.441371	0.491143				1.26858	0.42286
YAP1-shRNA	137573	133039	142218					261021	0.527058	0.509685	0.544853				1.5816	0.527199
	120653	109599	108703					281367	0.428811	0.389522	0.386339				1.20467	0.401557
	87377.2	92734.8	93727					289759	0.301551	0.320041	0.323465				0.945058	0.315019
	42137.9	58006.4	53378					229813	0.183357	0.252407	0.232267				0.668031	0.222677
	37065.7	33603.8	43267.3					316259	0.117201	0.106254	0.13681				0.360264	0.120088
	31080.8	26316.9	35854.7					299918	0.103631	0.087747	0.119548				0.310926	0.103642
	1011.96	1388.79	1892.35					26908.7	0.0376072	0.0516112	0.0703249				0.159543	0.0531811
								GAPDH			LATS1/2					GAPDH			YAP1	1	24316.4	20537.3	20896.4	17987.3	28960	21504.2	109346
WB YAPtiff	1	34198.3	29964.7	44678.2	60868.4	54108.9	25294.7	109346	1	32726.5	35848.9	40180	22706.6	24034.4	31504.2	109346				2	37558.6	31323.3	31710.6	34709.3	29290.5	36000.7	110287
	2	15568.2	13159.8	9122.93	29648.3	25509.8	9693.54	110287	2	15268.7	12437.8	21541.1	9512.73	12640.5	16000.7	110287				3	33494.2	27539.6	40068.6	31141.7	36853.3	29464.9	100849
	3	11538.1	10084.3	10682.1	11827.1	23663.2	7509.36	100849	3	16788.1	13967.8	23929.2	11259.7	17613.4	16464.9	100849				4	9015.94	7824.15	4805.59	3125.58	6730.3	8144.86	87819
MST1/2	4	59375.7	54929.8	82798.7	101402	65314.2	51484.1	87819	LATS1/2 4	37659.5	37403	44154.9	34709.9	33436.4	39844.9	87819				5	37752.6	31375.7	44234	50657.3	34151.9	35239.9	88202.4
	5	5562.1	4747.84	7440.27	8754.16	12873	3409.37	88202.4	5	7203.95	5425.66	8711.61	3244.54	3538.66	7923.95	88202.4				6	36433.9	35560	42825.6	30144	43332.4	31246.6	87523.4
	6	4721.95	4152.35	5623.84	10510.2	11104.1	3082.64	87523.4	6	6493.47	5125.76	7085.95	2529.3	4190.66	7466.66	87523.4				7	19422.8	16881.5	22002.3	17698.2	16691.6	13897.2	104297
	7	25033.8	24415.7	18909.8	55452.3	55910.8	20482.6	104297	7	13141.4	14541.9	19872	10133.6	11622.4	14897.2	104297				1	0.22238	0.187819	0.191103	0.164498	0.264846	0.196661
									1	0.299292	0.327847	0.367457	0.205886	0.219801	0.288114					2	0.340553	0.284016	0.287527	0.314718	0.265584	0.326427
									2	0.138445	0.112776	0.195319	0.0943267	0.114614	0.145082					3	0.332123	0.273078	0.397314	0.308796	0.365431	0.292169
									3	0.166469	0.138502	0.237278	0.128215	0.174652	0.163263					4	0.102665	0.089094	0.0547215	0.0355912	0.0766383	0.092746
									4	0.428831	0.42591	0.502794	0.393526	0.380742	0.453716					5	0.428023	0.355724	0.501506	0.574331	0.3872	0.399535
									5	0.0816753	0.0615138	0.0987685	0.0370706	0.0401198	0.0898383					6	0.416276	0.406292	0.489305	0.34441	0.495095	0.357009
									6	0.0741913	0.0585645	0.0809607	0.0242508	0.0478805	0.0853105					7	0.186225	0.161859	0.210958	0.16969	0.160038	0.133246
									7	0.125999	0.139427	0.190532	0.0971604	0.111435	0.142834
MST 1/2/gapdh	1	0.312752	0.274035	0.408594	0.556657	0.49484	0.231326
	2	0.141161	0.119323	0.0827198	0.268829	0.231303	0.0878937
	3	0.11441	0.0999944	0.105922	0.117276	0.23464	0.0744616
	4	0.676114	0.625489	0.942833	1.15467	0.743737	0.586252
	5	0.0630607	0.0538289	0.0843546	0.0992508	0.145948	0.0386539
	6	0.0539508	0.0474427	0.0642553	0.120085	0.12687	0.0352208
	7	0.240023	0.234096	0.181306	0.531675	0.53607	0.196387
Figure 5
Shh/YAP
	shh														Gli1															YAP1
6591.17	5499.94	9169.6	8552.59	4304.45	7475.64					1	21106.6	22294.9	16982.3	19364.1	13226.7	18492.6		0.427306	0.451659	0.35032	0.394559	0.266966	0.383465			1	6769.51	11277.9	12281.9	8228.93	13592.9	13716.5		0.137049	0.228473	0.253358	0.167671	0.274357	0.284426
35159.3	30294.7	36725.1	28960.5	21692.1	38030.2					2	28397	30657.8	35392.3	29804.5	22542.5	25688.8		0.620858	0.663216	0.785303	0.652499	0.493293	0.572725			2	34733.3	28421.3	30268	22341.5	22867.1	28334.7		0.759392	0.614834	0.671603	0.489114	0.500395	0.631715
50924.9	52768.1	60705.5	51788.7	41726.3	52003.2					3	43126.9	49880.6	48930.5	52897.1	38315.3	44818.5		0.802166	0.93342	0.92537	0.991335	0.728786	0.866867			3	68309.7	64357.5	53615.4	50110.6	59133.7	49870.9		1.27057	1.20433	1.01397	0.939114	1.12477	0.96459
25931.7	18427.3	21274.6	17038	17651.8	25122.2					4	26662.3	28428	30212	24903.8	20226.7	23985.6		0.519874	0.550507	0.602204	0.488007	0.397804	0.478803			4	38971.4	37661.8	27617.3	25268.5	25970.3	24680.2		0.759883	0.729318	0.550485	0.495154	0.510766	0.49267
38996.6	46828	49617.7	49390.2	48236.6	49929.4					5	37684.9	37972.2	41813.2	45310.8	32788.1	37254.2		0.696902	0.700149	0.791421	0.843554	0.610696	0.705001			5	16779	19205.4	24660.9	18323.8	20203.3	21223.3		0.310293	0.354117	0.466769	0.341135	0.376297	0.401632
28574.1	24481	33858.4	26897.4	23481.1	21488					6	12488.4	16819	17368.7	10780.7	8065.81	7341.12		0.227236	0.307921	0.32615	0.198622	0.14305	0.130802			6	8446.51	13899.1	14998.4	9355.05	12050.1	12974.1		0.153691	0.254465	0.281642	0.172356	0.213712	0.23117
	GAPDH														MST1/2															LATS1/2
49394.7	49362.2	48476.6	49077.8	49544.8	48225.2					1	63704.5	68564	77171.7	61078.4	65120.2	51110.4		1.2897	1.389	1.59194	1.24452	1.31437	1.05983			1	47302.9	37801.4	48494.8	53392.4	43423.6	63505.2		0.957652	0.765796	1.00038	1.08791	0.876452	1.31685
45738.3	46225.9	45068.4	45677.5	45698.1	44853.7					2	42298.7	44354.9	49410.1	35448.1	42754	39571.9		0.924799	0.959525	1.09634	0.776051	0.935576	0.882246			2	26222.1	16162	25676.2	17365	12378.2	16849.5		0.573308	0.349631	0.569718	0.380166	0.270869	0.375656
53763	53438.5	52876.8	53359.4	52574.2	51701.7					3	5828.96	8247.74	12543	8431.02	7843.14	4309.29		0.108419	0.154341	0.237212	0.158004	0.149182	0.0833491			3	8291.47	5716.73	8066.35	5486.2	4100.2	4380.91		0.154222	0.106978	0.15255	0.102816	0.0779889	0.0847344
51286	51639.8	50169	51031.6	50845.8	50094.9					4	15921.5	18670.6	13723	13163.5	15905.6	10131.2		0.310445	0.361555	0.273535	0.257949	0.312821	0.20224			4	17008.7	10109.6	16924.5	11329.1	7509.12	8171.54		0.331644	0.195772	0.337349	0.222002	0.147684	0.163121
54074.9	54234.4	52833.1	53714.2	53689.8	52842.8					5	43538.6	49062	53101.7	51818.5	51324.1	40309.3		0.805154	0.904629	1.00508	0.964708	0.955937	0.762815			5	34885.8	25792.6	35009.8	39840.2	27372.6	36483.2		0.645139	0.475576	0.662648	0.741707	0.509828	0.69041
54957.8	54621	53253.6	54277.5	56384.6	56123.8					6	66494.1	60934.6	69842.9	78101.4	73239	60051.8		1.20991	1.11559	1.31151	1.43893	1.29892	1.06999			6	44207.7	43292.1	51102.5	52269.8	41520.8	52584.5		0.804395	0.792591	0.959607	0.963011	0.736386	0.936938
0.133439	0.11142	0.189155	0.174266	0.0868801	0.155015
0.768706	0.655362	0.814875	0.634022	0.474682	0.847874
0.94721	0.987454	1.14806	0.970562	0.793665	1.00583
0.505629	0.356842	0.424058	0.333872	0.347164	0.501493
0.721159	0.863436	0.93914	0.9195	0.898431	0.944866
0.519929	0.448196	0.635795	0.495554	0.416446	0.382869
YAP1/Drp1
	YAP1														mfn1															mfn2
44878.6	41723.6	37970.6	48003.8	49775.2	43280.3		0.743831	0.683268	0.626235	0.791131	0.821906	0.692046		43164.9	35496.4	41504.6	41931.2	45253.6	43800.7		0.715429	0.581292	0.684521	0.691051	0.747243	0.700366			33877.6	41330.3	44145.8	37934.9	36758.2	45477.1			0.561498	0.676828	0.728081	0.62519	0.606964	0.727172
4746.42	2893.3	5217.3	4991.59	5664.78	4622.47		0.0822025	0.0491555	0.0913314	0.0861979	0.101738	0.0808413		38372.4	31030.6	37757.1	40912.4	41604.6	39958.7		0.664566	0.527193	0.660958	0.706501	0.747207	0.698828			5657.94	11472.4	6784.7	4181.38	5993.77	8699.63			0.097989	0.19491	0.11877	0.0722067	0.107647	0.152146
38257.9	44049.7	41182.5	42239.6	45578.7	46747.7		0.706296	0.783631	0.752579	0.767523	0.930317	0.91801		41854.4	36647.9	39329	41547.3	41331.6	41710.5		0.772694	0.651956	0.718707	0.754944	0.843628	0.819091			41384.2	38004.7	32410.2	39390	38766.2	42362.2			0.764014	0.676092	0.592271	0.715745	0.791266	0.831889
47194.3	42747.2	38426.2	48836.5	45235.6	49103.3		0.864732	0.718233	0.693232	0.864239	0.934094	0.978537		33909.2	48713.1	38098.4	40112.8	40998.8	41117.7		0.621313	0.818472	0.687319	0.709859	0.846607	0.8194			52162.3	64922.6	55090.2	52332.1	54003.2	51119.3			0.955761	1.09082	0.993859	0.926098	1.11514	1.01871
4878.66	3431.87	6529.36	6052.5	1591.55	5697.33		0.0869844	0.0585879	0.115933	0.106195	0.0316738	0.108568		38315.2	30780.8	32984.9	35769.9	38051.8	39423		0.683143	0.52548	0.58567	0.627605	0.757279	0.75124			18739.9	14104.5	16543.6	17670	12883	22740.5			0.334124	0.240787	0.293743	0.31003	0.256389	0.433341
43355.3	39641.7	46982.4	49661.2	51090.8	45972.7		0.743538	0.662289	0.827718	0.851693	0.96398	0.850712		38188.9	37418.1	46869.4	37592.1	39971.8	38077.7		0.654935	0.625139	0.825728	0.644707	0.754186	0.704616			57399.3	53901	48258.1	50355.8	52231.7	56616.6			0.984391	0.900517	0.850193	0.863605	0.985505	1.04767
	GAPDH														OPA1
60334.4	61064.7	60633.1	60677.4	60560.7	62539.7									14331.1	12844	9517.08	15971.4	12803.6	16845.4		0.237528	0.210334	0.156962	0.263219	0.211418	0.269356
57740.5	58860.1	57124.9	57908.5	55680.1	57179.6									2879.22	3602.57	5891.15	4925.45	7694.05	7049.8		0.0498649	0.0612057	0.103128	0.0850557	0.138183	0.123292
54166.9	56212.3	54721.8	55033.7	48992.6	50922.9									15264.9	8733.72	11732.2	13347.7	11027.2	14502.8		0.281813	0.15537	0.214398	0.242536	0.225079	0.2848
54576.8	59517.2	55430.5	56508.1	48427.2	50180.3									19430.3	25813.1	18968	21959.3	17398.2	23460.8		0.356018	0.433708	0.342194	0.388604	0.359266	0.467529
56086.6	58576.5	56319.9	56994.3	50248.1	52477.2									9455.12	8315.5	10272.4	11424.3	12537.8	12237.1		0.168581	0.14196	0.182394	0.200446	0.249517	0.233189
58309.5	59855.6	56761.3	58308.8	52999.9	54040.3									21791.5	18639.2	22346.3	22566.7	25131.1	28040		0.373721	0.311402	0.393688	0.38702	0.474174	0.518872
	t-Drp1														Drp1-s616															Drp1-s637
46440.4	46307.1	46242.5	46330	49037.7	50225.4									25025.5	19516.9	27583.3	38415.2	35518	34007.6		0.538874	0.421466	0.596491	0.829164	0.724301	0.677101			28101.8	37548.2	26417.3	36548.4	36649.8	37138.4			0.605116	0.810852	0.571276	0.788872	0.747381	0.739434
46825.1	46718.4	46972.4	46838.7	52435	52663.6									43654.2	40454.1	54678.6	57454.7	55377.3	54211.4		0.932281	0.865913	1.16406	1.22665	1.05611	1.02939			8616.51	5815.34	7139.41	9440.94	8976.12	8773.82			0.184015	0.124476	0.151991	0.201563	0.171186	0.166601
44560.7	45298.7	44858	44905.8	46044.5	46814.5									23918.7	26115.5	18813	37109.1	36005.6	32351.5		0.536766	0.576517	0.41939	0.826376	0.781973	0.691058			32536.4	28628	31210	39382.8	39104.1	38293.1			0.730158	0.631982	0.69575	0.877009	0.849267	0.817976
39018.5	39859	40372.1	39749.8	42090	42466.1									6841.17	7688.82	12868.9	14947	16735.4	13268.4		0.175332	0.192901	0.318757	0.376026	0.39761	0.312447			40327.5	50109.1	54469.3	54808.2	56935.6	56253.2			1.03355	1.25716	1.34918	1.37883	1.35271	1.32466
47066	47207.9	47515.3	47263.1	49016.6	49185.7									32919.2	28715.9	36228.8	36418.2	48431.2	47425.4		0.699427	0.608286	0.762465	0.770541	0.988058	0.964211			15229.4	12010.5	16761.9	20846.3	21564.3	18532.3			0.323575	0.254418	0.352769	0.441069	0.439939	0.376782
43432.6	43453.3	43643	43509.6	44435.4	45354.6									5394.57	11919.1	7049.84	14069.3	19250	21838.8		0.124206	0.274298	0.161534	0.323361	0.433212	0.481512			39554.3	49786.3	53804.6	52888.1	52869	45117.5			0.910707	1.14574	1.23283	1.21555	1.18979	0.994773
Figure 7
	SUMO1														SUMO2/3															UBC9
1	84128	74176.6	71194.4	82638.9	85248	79896.7	0.451915	0.395861	0.370498	0.427748	0.437483	0.400685	1	48447.1	60245.5	57024.7	82664.8	92048	71795.3		0.260245	0.321514	0.296758	0.427882	0.47238	0.360057		1	32411.8	44283.1	21402.8	34765.5	40984.5	41479.2			0.174108	0.236327	0.111381	0.17995	0.210328	0.20802
2	157196	145385	153745	151216	148941	164639	0.873016	0.785889	0.801216	0.730388	0.738337	0.840096	2	108034	132677	144831	154786	158544	175267		0.599986	0.717191	0.75476	0.747635	0.785939	0.894326		2	127053	137936	167047	160942	160702	161088			0.705613	0.745623	0.870538	0.77737	0.796638	0.821977
3	131912	116086	132941	124630	123746	132063	0.716664	0.628431	0.697909	0.648181	0.613907	0.726645	3	67014.8	86071.8	82920.9	65852	82450.7	84782.4		0.364084	0.465947	0.435315	0.342486	0.409041	0.466496		3	71983.6	67293.6	94983.6	101786	102820	103414			0.391079	0.364292	0.498641	0.529373	0.510093	0.569011
4	119898	104766	113843	98521.4	101701	90652.3	0.688275	0.602632	0.637158	0.550305	0.580254	0.518806	4	74370	98672.8	92174.5	88299.6	93661.7	101997		0.426922	0.567585	0.515881	0.49321	0.534388	0.583732		4	93176.9	112465	105877	114728	116227	116648			0.534883	0.64692	0.592571	0.640832	0.663137	0.667582
5	69855.3	77646.4	87647.5	68869.5	76472.6	60985.7	0.401192	0.438521	0.482438	0.391124	0.427455	0.34384	5	13757.4	21434.5	15077	29007.1	24705.4	27548.8		0.0790115	0.121055	0.0829882	0.164737	0.138094	0.155321		5	34708	48177.6	45441.6	79999.8	63600.8	63983.8			0.199335	0.272091	0.250124	0.454336	0.355506	0.360744
	gapdh
1	186159	187380	192159	193195	194860	199400
2	180061	184995	191890	207034	201725	195977
3	184064	184724	190485	192276	201571	181743
4	174200	173847	178674	179030	175269	174733
5	174119	177065	181676	176081	178902	177366
	t-Drp1													Drp1-s616																Drp1-s637
1	465929	431988	445784	410543	411095	434269							1	36308.2	57451.4	48795.4	57764.8	59294.1	60100		0.0779264	0.132993	0.10946	0.140703	0.144235	0.138393		1	360639	284839	270693	174854	160365	226651			0.774022	0.659368	0.607229	0.425909	0.390093	0.521914
2	492744	457195	472326	436415	436212	435955							2	181629	218820	192354	107735	107715	116164		0.368606	0.478615	0.407248	0.246864	0.246934	0.266458		2	37395.4	50008.6	66247	78032.8	71743.2	81350.2			0.0758921	0.109381	0.140257	0.178804	0.164469	0.186602
3	536344	491989	511255	473765	473148	406186							3	325380	373688	412779	294343	274505	274830		0.606663	0.759547	0.807384	0.621286	0.580168	0.676611		3	43870.9	74860	51143.4	76240.6	77427.8	90709.4			0.0817963	0.152158	0.100035	0.160925	0.163644	0.22332
4	526645	481120	502420	445997	445406	524985							4	134982	96191.8	82181.9	63544.9	84716	84226.6		0.256306	0.199933	0.163572	0.142478	0.1902	0.160436		4	167221	131885	243371	169313	180125	169198			0.317521	0.274121	0.484398	0.379628	0.404407	0.322291
5	583302	563759	572340	517653	518257	554333							5	258668	327595	224791	164019	156927	149072		0.443454	0.581091	0.392758	0.316852	0.302798	0.268921		5	175589	210204	185239	145708	174149	146149			0.301026	0.372861	0.323652	0.281478	0.336029	0.263649
Figure S1
	Drp1-SUMO1
WT	17431	18413.3	14740.5	11430.7	13969.5	18623	0.162641	0.239563	0.188012	0.232234	0.216514	0.374825
S616A	35268	32109.3	24580.7	25639.2	26942	25962.8	0.533392	0.640647	0.475344	0.5125	0.514973	0.495198
8KR	2330.21	4801.87	4575.24	5088.59	3337.39	3183.62	0.0373054	0.0730366	0.0856181	0.108636	0.0507639	0.0403223
WT	46002.9	37996	17275.8	27962.7	24694.9	26560.8	0.476902	0.652887	0.25973	0.490751	0.444268	0.462709
S616A	54503.4	69757.4	87749	56649	58032.3	60012.3	0.739205	1.30417	1.38294	0.86857	1.19197	1.15152
8KR	2236.99	3216.95	7367.91	1427.5	3854.93	3928.05	0.0255384	0.048896	0.148707	0.0268234	0.0642522	0.0629124
														Drp1-s616																Drp1-s637
	Drp1												1	66179.8	46450.7	42490.3	44824.8	45872.9	37516.2		0.617495	0.604339	0.541955	0.910695	0.710985	0.755088		1	45048	32971.2	36082.1	22775.2	32853.6	30306.3			0.420323	0.428966	0.460219	0.46272	0.509199	0.609975
WT	107175	76862	78401.9	49220.4	64520.1	49684.5							2	27919.4	12203.4	13917.1	23577.6	19828.5	22936.7		0.422252	0.243482	0.26913	0.47129	0.379004	0.437481		2	22250.9	13966.6	14240	13270.1	22642.7	19185.7			0.336522	0.278663	0.275375	0.265255	0.432796	0.365937
S616A	66120.1	50120.2	51711.5	50027.8	52317.3	52429.1							3	131815	118950	120558	108792	121236	117444		2.11028	1.80923	2.25605	2.32259	1.84409	1.48749		3	27148.3	18135.6	23698	17785.5	27723.5	28523.1			0.434629	0.275843	0.443469	0.379702	0.421694	0.361261
8KR	62463.2	65746.1	53437.8	46840.7	65743.3	78954.2							4	71550.1	83104.3	79470.2	49474.5	91673	64828		0.741744	1.42799	1.19478	0.86829	1.64922	1.12935		4	10336.8	8518.75	12584.6	7462.82	9976.42	8198.95			0.10716	0.146378	0.189202	0.130974	0.179479	0.142832
WT	96461.9	58196.8	66514.3	56979.3	55585.6	57402.9							5	18569.5	18666.3	21690	16923.1	19815.6	25471		0.25185	0.348981	0.341838	0.259474	0.407006	0.488738		5	13530.6	11063.1	10659.3	6035.87	6645.62	6621.46			0.18351	0.206833	0.167993	0.092545	0.136499	0.127053
S616A	73732.4	53488.1	63451	65221	48686.1	52115.8							6	233594	136365	132685	140806	147349	112712		2.66681	2.07268	2.67799	2.64583	2.45594	1.80521		6	9706.69	8706.52	6357.16	4032.69	8695.36	6781.79			0.110816	0.132335	0.128307	0.0757764	0.14493	0.108618
8KR	87593.2	65791.7	49546.4	53218.3	59996.9	62436.9
	UBC9
WT	6630.31	5757.94	5554.35	5482.47	8385.08	5547.48	0.28115	0.257193	0.346159	0.36536	0.525077	0.288965
S616A	22084.9	20785.3	22578.5	19374.7	16649.4	24458.8	1.25017	0.926544	1.26009	1.18622	1.07165	1.27204
8KR	1273.72	517.991	2823.57	1409.26	1575.76	1134.89	0.0643774	0.0255457	0.131152	0.0718047	0.0977869	0.0656738
WT	13324	12984.8	7274.55	14175.7	14800.6	8528.89	0.624267	0.515127	0.37017	0.745861	0.637261	0.421527
S616A	19503.4	16256.8	20720.1	15771.8	28408.8	20955.2	0.943428	0.67038	1.07819	0.896483	1.48058	1.06522
8KR	6378.18	5182.15	2568.35	4727.25	1683.08	6083.18	0.291831	0.205049	0.140213	0.277699	0.0905697	0.270242
	GAPDH
WT	23582.8	22387.6	16045.7	15005.7	15969.3	19197.8
S616A	17665.4	22433.1	17918.2	16333.1	15536.3	19227.9
8KR	19785.2	20277	21529	19626.2	16114.2	17280.7
WT	21343.4	25206.9	19651.9	19005.8	23225.3	20233.3
S616A	20672.9	24250.1	19217.5	17593	19187.7	19672.1
8KR	21855.7	25272.7	18317.5	17022.9	18583.3	22510.2
